# Supplementary material for: Interactively addressable organic metadevices
Source: Nat Commun. 2026 Jul 16;17:6251. doi: 10.1038/s41467-026-75757-4 (PMC13376165; doi:10.1038/s41467-026-75757-4)
Supplement: Supplementary file 7 — Source data [file 41467_2026_75757_MOESM7_ESM.zip]

Archive with 3 entries (3 files):
- Source Data Fig. 4.xlsx
- Source Data Fig. 2.xlsx
- Source Data Fig. 3.xlsx
