# Supplementary material for: Interactively addressable organic metadevices
Source: Nat Commun. 2026 Jul 16;17:6251. doi: 10.1038/s41467-026-75757-4 (PMC13376165; doi:10.1038/s41467-026-75757-4)
Supplement: Supplementary file 7 — Source data [file 41467_2026_75757_MOESM7_ESM.zip › Source Data Fig. 4.xlsx]

## Sheet: Sheet1
Time (s)		-3.0001	-2.9584	-2.9168	-2.8751	-2.8334	-2.7918	-2.7501	-2.7084	-2.6668	-2.6251	-2.5834	-2.5418	-2.5001	-2.4584	-2.4167	-2.3751	-2.3334	-2.2917	-2.2501	-2.2084	-2.1667	-2.1251	-2.0834	-2.0417	-2.0001	-1.9584	-1.9167	-1.8751	-1.8334	-1.7917	-1.7501	-1.7084	-1.6667	-1.6251	-1.5834	-1.5417	-1.5	-1.4584	-1.4167	-1.375	-1.3334	-1.2917	-1.25	-1.2084	-1.1667	-1.125	-1.0834	-1.0417
Pixel sequence	1	0.202005	0.202355	0.201704	0.200725	0.198877	0.197172	0.197411	0.19559	0.194118	0.19457	0.19557	0.198938	0.198726	0.199534	0.200184	0.202019	0.202546	0.201567	0.20356	0.205901	0.206086	0.205798	0.205394	0.20447	0.204504	0.203827	0.201115	0.201088	0.199616	0.200157	0.200561	0.201821	0.203108	0.201047	0.201581	0.200876	0.199856	0.200554	0.200588	0.199958	0.197678	0.198603	0.198548	0.198945	0.199486	0.197733	0.196905	0.195549
Pixel sequence	2	0.264656	0.262807	0.260932	0.259171	0.261344	0.26401	0.26287	0.261673	0.260913	0.262262	0.261122	0.262883	0.263535	0.266245	0.266207	0.266182	0.26743	0.264409	0.2623	0.265815	0.263896	0.264098	0.263421	0.262997	0.26401	0.263845	0.263655	0.261812	0.259045	0.259336	0.260375	0.264402	0.261705	0.262528	0.264079	0.262053	0.259653	0.259463	0.260793	0.261584	0.261014	0.262148	0.259817	0.258038	0.259627	0.260071	0.260413	0.261958
Pixel sequence	3	0.282462	0.281421	0.279166	0.279368	0.278464	0.279768	0.280172	0.283756	0.279333	0.280263	0.281643	0.280561	0.279288	0.280794	0.279818	0.282204	0.280273	0.281365	0.281663	0.284707	0.282457	0.28223	0.279161	0.280481	0.281572	0.28229	0.28039	0.280384	0.282371	0.282609	0.28136	0.280713	0.279136	0.280283	0.279444	0.280329	0.282149	0.283817	0.284277	0.283013	0.280324	0.280799	0.279601	0.28091	0.282295	0.282528	0.280091	0.281057
Pixel sequence	4	0.271925	0.27249	0.268654	0.270579	0.272027	0.269441	0.269614	0.268254	0.268297	0.267896	0.268852	0.269831	0.269175	0.267216	0.266999	0.268152	0.269397	0.26974	0.270097	0.275732	0.274517	0.275289	0.274975	0.273272	0.272263	0.268972	0.270821	0.270188	0.26864	0.269455	0.269165	0.267839	0.266753	0.267342	0.264934	0.264915	0.266671	0.267453	0.265532	0.265875	0.264403	0.265344	0.265165	0.266743	0.267539	0.268225	0.268365	0.269889
Pixel sequence	5	0.234059	0.235399	0.23542	0.233828	0.236011	0.233885	0.236073	0.236872	0.236094	0.237157	0.237852	0.23956	0.237562	0.241537	0.24128	0.241177	0.244213	0.244436	0.243307	0.243084	0.242265	0.243406	0.242629	0.240825	0.241756	0.243212	0.242922	0.244134	0.242554	0.243749	0.244287	0.246512	0.242596	0.240966	0.238964	0.240581	0.238857	0.240213	0.239341	0.239245	0.238021	0.238729	0.239291	0.238575	0.239361	0.23683	0.235689	0.237599
Pixel sequence	6	0.186447	0.186537	0.185471	0.185475	0.184433	0.185969	0.186119	0.187927	0.18434	0.182982	0.184214	0.186435	0.189775	0.18759	0.186018	0.186492	0.186857	0.18496	0.182463	0.185017	0.186443	0.185288	0.185187	0.183979	0.184895	0.18515	0.18286	0.178961	0.179403	0.179995	0.181551	0.184859	0.183878	0.181527	0.178442	0.178345	0.178609	0.178763	0.179476	0.180343	0.177709	0.179395	0.179387	0.178617	0.178653	0.177936	0.180903	0.180258
Pixel sequence	7	0.213092	0.214636	0.211915	0.212366	0.210886	0.211779	0.213751	0.2127	0.213183	0.21196	0.212849	0.215073	0.216247	0.216084	0.218155	0.218864	0.218661	0.218755	0.218196	0.218864	0.219252	0.218602	0.216644	0.213977	0.217163	0.216287	0.217131	0.216941	0.216355	0.219062	0.220096	0.218715	0.219811	0.21797	0.21945	0.218801	0.217709	0.218801	0.219035	0.220732	0.221693	0.21978	0.217663	0.217537	0.217275	0.216319	0.2158	0.216007
Pixel sequence	8	0.297428	0.296921	0.294717	0.294945	0.297296	0.297413	0.298456	0.301901	0.30216	0.300675	0.299627	0.301207	0.299885	0.300554	0.300594	0.29989	0.300255	0.298471	0.297975	0.296556	0.294702	0.298294	0.300007	0.299546	0.30027	0.302114	0.301319	0.300969	0.300696	0.302474	0.30219	0.301628	0.298912	0.29913	0.298213	0.299895	0.300229	0.296663	0.29987	0.299824	0.298345	0.296668	0.295695	0.294687	0.29417	0.291743	0.294054	0.294813
Pixel sequence	9	0.302815	0.302545	0.302147	0.303091	0.304114	0.30632	0.309093	0.308186	0.31009	0.309035	0.309708	0.311209	0.308807	0.307815	0.311845	0.312184	0.310381	0.310244	0.311039	0.309236	0.307688	0.306262	0.306135	0.309454	0.306829	0.309549	0.310477	0.309841	0.309401	0.311166	0.308886	0.309841	0.308393	0.309231	0.307221	0.309157	0.308409	0.307444	0.308701	0.310822	0.30755	0.310896	0.311357	0.310572	0.30912	0.310864	0.309279	0.307142
Pixel sequence	10	0.273868	0.272818	0.271894	0.27052	0.26897	0.269344	0.269929	0.271328	0.27104	0.271379	0.270864	0.270954	0.271131	0.273772	0.27555	0.276171	0.274131	0.274696	0.273994	0.273621	0.273414	0.272485	0.27251	0.271081	0.271954	0.273489	0.273055	0.27256	0.272318	0.275459	0.273818	0.274222	0.273242	0.271328	0.272424	0.272495	0.274025	0.275428	0.273217	0.27564	0.275373	0.274656	0.272272	0.270995	0.269576	0.270682	0.269283	0.271944
Pixel sequence	11	0.258103	0.259016	0.258177	0.254669	0.25607	0.254779	0.257873	0.259251	0.262732	0.260459	0.26151	0.259883	0.258486	0.261105	0.262488	0.264802	0.265088	0.264609	0.262539	0.261308	0.257794	0.260072	0.258666	0.260303	0.261045	0.262778	0.261045	0.25867	0.25915	0.26359	0.261856	0.260127	0.259297	0.256084	0.257983	0.258154	0.25654	0.258274	0.258435	0.259961	0.260409	0.263161	0.262511	0.262202	0.26211	0.260501	0.262267	0.261372
Pixel sequence	12	0.214908	0.215812	0.215719	0.214807	0.215727	0.21323	0.21379	0.214163	0.213842	0.211662	0.215383	0.216068	0.21546	0.216534	0.217044	0.216501	0.2176	0.216959	0.215176	0.21561	0.215119	0.217587	0.21507	0.214766	0.215504	0.217352	0.217105	0.218828	0.217008	0.218256	0.21852	0.219144	0.217924	0.218122	0.219124	0.216453	0.214446	0.214912	0.214207	0.211747	0.209753	0.210742	0.212485	0.207819	0.208431	0.208217	0.209433	0.209968
Pixel sequence	13	0.219245	0.218728	0.21715	0.219269	0.219003	0.218695	0.220465	0.221421	0.220615	0.220552	0.220504	0.222381	0.221681	0.221112	0.221126	0.217537	0.217976	0.218936	0.216605	0.217599	0.217522	0.219283	0.220301	0.221778	0.222202	0.221648	0.223775	0.221122	0.221884	0.222062	0.220224	0.22005	0.21551	0.215717	0.214955	0.214251	0.214506	0.214366	0.212948	0.211959	0.212282	0.214444	0.215457	0.218366	0.217763	0.217435	0.215635	0.216161
Pixel sequence	14	0.287271	0.290485	0.289279	0.288971	0.288923	0.290811	0.291547	0.291125	0.288344	0.28595	0.284056	0.285944	0.286342	0.288658	0.288115	0.287669	0.288332	0.28712	0.287602	0.286547	0.284508	0.287433	0.288797	0.288326	0.288537	0.287035	0.285262	0.282476	0.285751	0.287464	0.286842	0.285166	0.286414	0.285521	0.284369	0.28092	0.282518	0.280895	0.282868	0.283664	0.284369	0.285123	0.284575	0.282717	0.280292	0.280534	0.28066	0.28034
Pixel sequence	15	0.378061	0.377689	0.375797	0.375037	0.375165	0.376632	0.376376	0.377758	0.373145	0.371211	0.372555	0.37585	0.378614	0.379778	0.379916	0.379528	0.378476	0.379517	0.377997	0.375574	0.375234	0.37568	0.37695	0.375292	0.375159	0.37212	0.371997	0.372768	0.371944	0.372736	0.371593	0.371795	0.369898	0.370355	0.371636	0.369776	0.369271	0.372826	0.372066	0.370849	0.370403	0.37196	0.369781	0.371291	0.369585	0.37078	0.368134	0.368995
Pixel sequence	16	0.30382	0.30491	0.304236	0.303975	0.304196	0.304369	0.304786	0.307914	0.307786	0.306416	0.305947	0.30775	0.309004	0.30717	0.30623	0.304706	0.306306	0.303784	0.305424	0.305295	0.304617	0.30721	0.308016	0.305216	0.305499	0.305446	0.305198	0.305207	0.305335	0.305894	0.306824	0.304538	0.304453	0.304826	0.302349	0.303089	0.304148	0.303337	0.30386	0.30319	0.300713	0.300527	0.300492	0.300665	0.30051	0.302087	0.299778	0.300988
Pixel sequence	17	0.280002	0.279424	0.278351	0.279262	0.280355	0.280243	0.277132	0.279058	0.278879	0.275872	0.27586	0.278305	0.2769	0.278538	0.276974	0.280609	0.280621	0.281969	0.282272	0.281977	0.279453	0.281224	0.282027	0.282306	0.283761	0.278871	0.281291	0.279702	0.279981	0.2788	0.280813	0.279058	0.279482	0.276168	0.274762	0.275685	0.276388	0.27524	0.274804	0.274305	0.272113	0.276554	0.275997	0.275947	0.276301	0.278064	0.277528	0.278509
Pixel sequence	18	0.233097	0.232318	0.235129	0.234881	0.236504	0.235931	0.236229	0.236549	0.235683	0.235945	0.23809	0.239085	0.240653	0.240491	0.239991	0.240987	0.241924	0.241059	0.239383	0.238328	0.236859	0.237247	0.238337	0.237486	0.237828	0.235828	0.235264	0.234336	0.233232	0.233219	0.233052	0.23275	0.234688	0.233399	0.233809	0.233994	0.231849	0.228528	0.231592	0.231764	0.23353	0.236634	0.23713	0.237445	0.234489	0.236805	0.238094	0.238373
Pixel sequence	19	0.223342	0.220331	0.219571	0.220022	0.219771	0.219788	0.220525	0.221834	0.22108	0.221005	0.222234	0.223222	0.223114	0.223971	0.223302	0.225336	0.223514	0.223457	0.224605	0.225559	0.225228	0.225794	0.226245	0.227034	0.226176	0.224799	0.224565	0.2216	0.224268	0.226136	0.224022	0.22184	0.223377	0.224325	0.223651	0.224194	0.221714	0.223119	0.222382	0.221845	0.217937	0.217868	0.217125	0.221508	0.220194	0.220514	0.218588	0.216691
Pixel sequence	20	0.313195	0.314263	0.313892	0.310338	0.309481	0.309458	0.312235	0.31204	0.311303	0.312972	0.313903	0.314937	0.316234	0.322737	0.32424	0.32108	0.319754	0.316869	0.318531	0.318954	0.316046	0.315137	0.316137	0.314966	0.314406	0.31056	0.307972	0.308863	0.309498	0.312555	0.314063	0.31536	0.313686	0.319297	0.317777	0.317937	0.317463	0.317292	0.319337	0.314669	0.318937	0.318709	0.316023	0.314623	0.313126	0.309783	0.309966	0.306972
Pixel sequence	21	0.345439	0.345375	0.34437	0.344646	0.343996	0.345112	0.346763	0.346477	0.34561	0.345144	0.347842	0.347588	0.348146	0.346804	0.345813	0.344909	0.343273	0.345057	0.344757	0.343927	0.345043	0.345131	0.346366	0.345827	0.346952	0.347961	0.345287	0.34644	0.346371	0.348054	0.349105	0.347583	0.348293	0.348851	0.345758	0.348206	0.348012	0.346763	0.344554	0.34455	0.341534	0.342973	0.343729	0.345057	0.345177	0.344098	0.344997	0.344965
Pixel sequence	22	0.292679	0.294811	0.293306	0.292995	0.291874	0.29247	0.292987	0.293595	0.293371	0.293561	0.2951	0.294458	0.295115	0.296517	0.296677	0.296266	0.29404	0.293876	0.295001	0.29391	0.292645	0.295598	0.294982	0.293834	0.292569	0.293994	0.294917	0.295959	0.296555	0.297813	0.297387	0.294579	0.29426	0.293329	0.294252	0.296806	0.294727	0.294648	0.294066	0.292987	0.292763	0.29255	0.291859	0.289142	0.289525	0.288142	0.288948	0.288522
Pixel sequence	23	0.30298	0.304397	0.303562	0.302679	0.302497	0.304669	0.305702	0.304413	0.304116	0.305136	0.305082	0.306425	0.304698	0.305099	0.306255	0.30785	0.307511	0.306536	0.307147	0.308267	0.305231	0.304533	0.302315	0.302584	0.304041	0.304574	0.304112	0.302435	0.300209	0.30139	0.301621	0.30514	0.30443	0.306247	0.304983	0.303947	0.303612	0.305863	0.306206	0.306953	0.306268	0.305586	0.304905	0.30538	0.303224	0.304062	0.302802	0.30177
Pixel sequence	24	0.279741	0.279803	0.278736	0.279759	0.280809	0.279935	0.277889	0.278423	0.278679	0.277382	0.278057	0.277268	0.277753	0.278105	0.278621	0.279525	0.277448	0.280817	0.281523	0.278599	0.275504	0.275473	0.275587	0.274657	0.274538	0.276196	0.27691	0.278604	0.277373	0.279816	0.280593	0.280985	0.279367	0.28076	0.280738	0.282396	0.282105	0.283763	0.282123	0.281796	0.281285	0.281364	0.279203	0.28065	0.278652	0.279993	0.280306	0.279547
Pixel sequence	25	0.237213	0.23789	0.238991	0.23841	0.238617	0.239066	0.238723	0.240586	0.238976	0.238506	0.23839	0.240389	0.238001	0.241016	0.241298	0.241778	0.239561	0.242283	0.242793	0.244232	0.24353	0.240122	0.239874	0.238668	0.242702	0.240536	0.241697	0.237845	0.239693	0.239839	0.241687	0.240425	0.236951	0.235365	0.236355	0.237612	0.23836	0.239263	0.239521	0.240556	0.241793	0.240344	0.23845	0.237648	0.237526	0.236148	0.238809	0.236905
Pixel sequence	26	0.322524	0.321701	0.320731	0.320326	0.319546	0.317306	0.317462	0.317905	0.317618	0.319027	0.320992	0.321216	0.321068	0.322093	0.3223	0.323785	0.320246	0.322612	0.324097	0.322519	0.321178	0.322292	0.320123	0.317137	0.317061	0.317854	0.317441	0.31939	0.317955	0.318774	0.317517	0.31777	0.317538	0.318141	0.317361	0.317192	0.317196	0.319596	0.317934	0.317934	0.316842	0.314016	0.315551	0.316606	0.317529	0.316264	0.315285	0.315133
Pixel sequence	27	0.370419	0.369285	0.369428	0.372005	0.370963	0.371175	0.372314	0.371327	0.370839	0.368058	0.370239	0.371318	0.371834	0.371848	0.371064	0.371908	0.372093	0.373153	0.372904	0.37354	0.374084	0.373139	0.372872	0.372554	0.370507	0.371258	0.370461	0.371798	0.368506	0.370756	0.371313	0.370165	0.366569	0.367095	0.367344	0.367501	0.368579	0.36975	0.370497	0.36804	0.369727	0.368925	0.370276	0.371424	0.371816	0.370212	0.373291	0.371977
Pixel sequence	28	0.357676	0.357729	0.358131	0.35677	0.356872	0.357852	0.358957	0.361325	0.359474	0.360517	0.359483	0.362054	0.36076	0.364091	0.363512	0.365359	0.364157	0.36509	0.364789	0.364617	0.364586	0.364484	0.362381	0.361838	0.361299	0.360353	0.360998	0.361387	0.362063	0.364135	0.364909	0.36482	0.363623	0.36319	0.362147	0.35848	0.359545	0.35916	0.358917	0.359611	0.35749	0.359324	0.358254	0.357932	0.358126	0.358171	0.359779	0.359735
Pixel sequence	29	0.339056	0.340707	0.341658	0.34066	0.340086	0.339284	0.341131	0.341007	0.34171	0.33902	0.339481	0.340189	0.342605	0.343008	0.343733	0.345098	0.344307	0.34516	0.344596	0.344457	0.343029	0.343608	0.343096	0.343867	0.34379	0.345362	0.343221	0.343438	0.341839	0.340458	0.342036	0.342005	0.340717	0.340572	0.341358	0.342072	0.341643	0.342315	0.343205	0.342196	0.340774	0.340417	0.336537	0.336418	0.336393	0.336548	0.337267	0.337639
Pixel sequence	30	0.340692	0.338774	0.336673	0.335321	0.336136	0.337557	0.337447	0.338595	0.336896	0.337992	0.337926	0.340367	0.340728	0.340122	0.341086	0.342789	0.340305	0.3425	0.340962	0.342822	0.343553	0.342661	0.338818	0.338058	0.337221	0.334784	0.337407	0.338266	0.338259	0.339958	0.338525	0.338854	0.33934	0.343048	0.340842	0.34173	0.341379	0.340787	0.338405	0.339081	0.337868	0.336848	0.336128	0.336172	0.336706	0.337575	0.336951	0.337053
Pixel sequence	31	0.232362	0.232828	0.232965	0.23061	0.231075	0.231778	0.232234	0.233654	0.233269	0.237373	0.236119	0.236884	0.236029	0.238656	0.236751	0.234604	0.232334	0.234248	0.233721	0.233307	0.232533	0.234671	0.23393	0.23287	0.233516	0.232557	0.232367	0.233806	0.233535	0.235041	0.233464	0.232201	0.233208	0.232965	0.231441	0.232329	0.230002	0.230681	0.227869	0.229413	0.229037	0.228106	0.228106	0.228567	0.22899	0.230187	0.232695	0.234362
Pixel sequence	32	0.334483	0.333653	0.332737	0.332182	0.33044	0.328191	0.330083	0.330599	0.330927	0.331487	0.335159	0.335135	0.334006	0.337364	0.339444	0.338932	0.335212	0.336331	0.337137	0.339709	0.339757	0.339072	0.336327	0.335579	0.336563	0.333885	0.332433	0.334059	0.33472	0.337335	0.336901	0.335685	0.335183	0.333393	0.332693	0.33429	0.334102	0.335226	0.334739	0.334242	0.33265	0.330754	0.32865	0.330604	0.331854	0.33278	0.333793	0.334011
Pixel sequence	33	0.36378	0.361825	0.362505	0.359027	0.361072	0.360631	0.363465	0.360978	0.361347	0.363298	0.366375	0.368723	0.369903	0.370773	0.370057	0.365731	0.365006	0.363933	0.366817	0.366808	0.365163	0.364023	0.362172	0.36169	0.363915	0.36214	0.363465	0.36415	0.362703	0.36415	0.364893	0.363266	0.362631	0.362284	0.361113	0.362703	0.360189	0.359842	0.360216	0.360599	0.361676	0.360942	0.360883	0.359829	0.362014	0.362113	0.361266	0.360496
Pixel sequence	34	0.366973	0.367189	0.366612	0.364658	0.363816	0.36548	0.364151	0.363712	0.362253	0.36573	0.366243	0.369292	0.369705	0.370587	0.370758	0.368134	0.369604	0.370267	0.367189	0.367326	0.365599	0.367647	0.368145	0.367237	0.367799	0.367617	0.367978	0.367777	0.36822	0.36956	0.369262	0.367848	0.36714	0.366519	0.366433	0.366965	0.365644	0.366943	0.36695	0.367364	0.368223	0.368406	0.366865	0.364818	0.363976	0.363854	0.362566	0.361345
Pixel sequence	35	0.373267	0.373128	0.372368	0.368754	0.370678	0.369906	0.369736	0.368758	0.369119	0.369526	0.372811	0.375764	0.377826	0.376465	0.375535	0.376469	0.377292	0.377553	0.378982	0.377118	0.375673	0.378369	0.37863	0.376397	0.376358	0.374885	0.374284	0.374878	0.372863	0.375234	0.376378	0.375831	0.375206	0.375582	0.374288	0.374901	0.375234	0.37483	0.37426	0.371383	0.370777	0.372241	0.370587	0.372004	0.369728	0.36936	0.369352	0.370429
Pixel sequence	36	0.398963	0.39773	0.396467	0.395	0.395223	0.397638	0.398003	0.398095	0.397124	0.397788	0.40089	0.404473	0.406127	0.405689	0.404083	0.403426	0.401138	0.404211	0.404138	0.404495	0.40309	0.404481	0.403846	0.403247	0.404623	0.403346	0.403984	0.402795	0.401251	0.404152	0.40455	0.403375	0.402204	0.401547	0.400602	0.401824	0.401459	0.401536	0.402211	0.402153	0.402682	0.401882	0.399237	0.399861	0.398766	0.396226	0.39658	0.397372
[truncated: 768 more columns]
