# Supplementary material for: Interactively addressable organic metadevices
Source: Nat Commun. 2026 Jul 16;17:6251. doi: 10.1038/s41467-026-75757-4 (PMC13376165; doi:10.1038/s41467-026-75757-4)
Supplement: Supplementary file 7 — Source data [file 41467_2026_75757_MOESM7_ESM.zip › Source Data Fig. 2.xlsx]

## Sheet: Sheet1
z (nm)	y (μm)
19.2131	0
19.1569	0.00586
19.154	0.01172
19.2235	0.01758
19.1825	0.02344
19.2788	0.0293
19.3645	0.03515
19.3601	0.04101
19.2818	0.04687
19.0973	0.05273
18.8993	0.05859
18.8523	0.06445
18.7413	0.07031
18.3962	0.07617
17.9313	0.08203
17.3728	0.08789
16.6744	0.09375
16.1964	0.0996
16.0571	0.10546
15.9964	0.11132
15.6963	0.11718
15.1293	0.12304
14.2415	0.1289
13.2024	0.13476
13.9851	0.14062
15.7937	0.14648
17.124	0.15234
18.1124	0.1582
18.8755	0.16405
19.478	0.16991
19.894	0.17577
20.1495	0.18163
20.2348	0.18749
20.1426	0.19335
19.8714	0.19921
19.3981	0.20507
18.8418	0.21093
18.3347	0.21679
18.1417	0.22265
18.2351	0.2285
18.4014	0.23436
18.3108	0.24022
17.8746	0.24608
16.8177	0.25194
16.3466	0.2578
18.4265	0.26366
20.3465	0.26952
21.7777	0.27538
22.8903	0.28124
23.7608	0.2871
24.4908	0.29296
25.0646	0.29881
25.4525	0.30467
25.6316	0.31053
25.7629	0.31639
25.8999	0.32225
25.9854	0.32811
25.9726	0.33397
25.9309	0.33983
25.9371	0.34569
25.927	0.35155
25.794	0.35741
25.4331	0.36326
24.7421	0.36912
23.4275	0.37498
21.8643	0.38084
21.2435	0.3867
21.3957	0.39256
21.2586	0.39842
20.5624	0.40428
19.9461	0.41014
20.9946	0.416
22.5319	0.42186
23.733	0.42771
24.7576	0.43357
25.5746	0.43943
26.0426	0.44529
26.1996	0.45115
26.0834	0.45701
25.7485	0.46287
25.1863	0.46873
24.3566	0.47459
23.1407	0.48045
22.2233	0.48631
27.5935	0.49216
33.7212	0.49802
37.0915	0.50388
38.432	0.50974
38.8453	0.5156
38.8144	0.52146
38.5615	0.52732
38.0808	0.53318
37.4101	0.53904
36.4976	0.5449
35.2566	0.55076
33.6904	0.55661
31.5734	0.56247
29.6834	0.56833
28.9967	0.57419
28.9576	0.58005
28.9406	0.58591
28.7139	0.59177
28.2343	0.59763
27.4325	0.60349
26.1935	0.60935
24.458	0.61521
22.3346	0.62106
20.3916	0.62692
19.2665	0.63278
18.7466	0.63864
18.2931	0.6445
17.7721	0.65036
17.2926	0.65622
18.0857	0.66208
28.9387	0.66794
45.6685	0.6738
63.7252	0.67966
82.1631	0.68551
99.6831	0.69137
112.938	0.69723
120.389	0.70309
124.324	0.70895
129.499	0.71481
135.002	0.72067
139.323	0.72653
142.686	0.73239
144.355	0.73825
144.607	0.74411
144.613	0.74996
147.214	0.75582
152.387	0.76168
156.709	0.76754
159.244	0.7734
161.431	0.77926
163.705	0.78512
164.944	0.79098
165.087	0.79684
165.206	0.8027
165.93	0.80856
166.727	0.81441
167.123	0.82027
167.155	0.82613
167.204	0.83199
167.39	0.83785
167.462	0.84371
167.396	0.84957
167.4	0.85543
167.438	0.86129
167.319	0.86715
166.995	0.87301
166.311	0.87887
165.08	0.88472
163.17	0.89058
160.508	0.89644
158.41	0.9023
157.658	0.90816
157.57	0.91402
157.395	0.91988
157.406	0.92574
157.625	0.9316
157.654	0.93746
157.387	0.94332
156.679	0.94917
155.381	0.95503
153.695	0.96089
151.74	0.96675
149.47	0.97261
146.939	0.97847
143.974	0.98433
140.252	0.99019
136.028	0.99605
137.938	1.00191
145.768	1.00777
152.217	1.01362
155.758	1.01948
158.321	1.02534
160.954	1.0312
163.286	1.03706
164.87	1.04292
165.898	1.04878
166.346	1.05464
166.245	1.0605
165.948	1.06636
165.858	1.07222
166.337	1.07807
167.293	1.08393
168.343	1.08979
169.405	1.09565
169.856	1.10151
169.719	1.10737
169.425	1.11323
169.118	1.11909
168.88	1.12495
168.777	1.13081
168.837	1.13667
168.969	1.14252
169.034	1.14838
168.954	1.15424
168.657	1.1601
168.105	1.16596
167.151	1.17182
165.644	1.17768
164.601	1.18354
164.534	1.1894
164.656	1.19526
164.501	1.20112
163.95	1.20697
163.134	1.21283
162.187	1.21869
161.017	1.22455
159.565	1.23041
157.933	1.23627
156.058	1.24213
153.546	1.24799
149.875	1.25385
147.021	1.25971
147.42	1.26557
149.294	1.27142
150.791	1.27728
151.661	1.28314
151.876	1.289
151.884	1.29486
152.11	1.30072
152.549	1.30658
152.934	1.31244
153.21	1.3183
153.468	1.32416
153.634	1.33002
153.589	1.33587
153.485	1.34173
153.415	1.34759
153.31	1.35345
153.402	1.35931
153.907	1.36517
154.471	1.37103
154.812	1.37689
154.854	1.38275
154.653	1.38861
154.29	1.39447
153.902	1.40033
153.642	1.40618
153.578	1.41204
153.997	1.4179
154.873	1.42376
155.792	1.42962
156.673	1.43548
157.338	1.44134
157.648	1.4472
157.745	1.45306
157.749	1.45892
157.67	1.46478
157.537	1.47063
157.395	1.47649
157.184	1.48235
156.933	1.48821
156.651	1.49407
156.296	1.49993
155.771	1.50579
154.906	1.51165
153.511	1.51751
151.29	1.52337
147.958	1.52923
144.24	1.53508
142.218	1.54094
141.69	1.5468
140.977	1.55266
139.875	1.55852
138.364	1.56438
137.851	1.57024
139.997	1.5761
142.915	1.58196
146.103	1.58782
149.862	1.59368
151.736	1.59953
152.44	1.60539
152.687	1.61125
152.82	1.61711
153.04	1.62297
153.298	1.62883
153.562	1.63469
154.205	1.64055
155.376	1.64641
156.48	1.65227
157.494	1.65813
158.025	1.66398
158.136	1.66984
158.15	1.6757
158.167	1.68156
158.097	1.68742
157.812	1.69328
157.376	1.69914
156.903	1.705
156.609	1.71086
156.562	1.71672
156.776	1.72258
156.985	1.72843
157.15	1.73429
158.036	1.74015
159.503	1.74601
160.455	1.75187
160.997	1.75773
161.732	1.76359
164.121	1.76945
170.24	1.77531
176.702	1.78117
181.031	1.78703
184.608	1.79288
186.779	1.79874
187.827	1.8046
188.339	1.81046
188.556	1.81632
188.565	1.82218
188.416	1.82804
188.125	1.8339
187.593	1.83976
186.604	1.84562
184.996	1.85148
182.677	1.85733
179.634	1.86319
175.622	1.86905
170.569	1.87491
165.096	1.88077
162.946	1.88663
163.99	1.89249
164.84	1.89835
165.871	1.90421
167.275	1.91007
169.599	1.91593
173.575	1.92178
175.604	1.92764
176.256	1.9335
176.407	1.93936
176.458	1.94522
176.576	1.95108
176.531	1.95694
176.457	1.9628
176.42	1.96866
176.374	1.97452
176.239	1.98038
175.837	1.98624
174.993	1.99209
173.504	1.99795
171.912	2.00381
171.47	2.00967
