# Supplementary material for: Interactively addressable organic metadevices
Source: Nat Commun. 2026 Jul 16;17:6251. doi: 10.1038/s41467-026-75757-4 (PMC13376165; doi:10.1038/s41467-026-75757-4)
Supplement: Supplementary file 7 — Source data [file 41467_2026_75757_MOESM7_ESM.zip › Source Data Fig. 3.xlsx]

## Sheet: Sheet1
Time (ms)	Normalized intensity
-50	0.29012
-48	0.28978
-46	0.29012
-44	0.28968
-42	0.28972
-40	0.28985
-38	0.28982
-36	0.29006
-34	0.29009
-32	0.28978
-30	0.29019
-28	0.29002
-26	0.29006
-24	0.28995
-22	0.29006
-20	0.29006
-18	0.28985
-16	0.28972
-14	0.28989
-12	0.28995
-10	0.28989
-8	0.28982
-6	0.28995
-4	0.28966
-2	0.29012
0	0.28989
2	0.28989
4	0.29006
6	0.28995
8	0.28999
10	0.28999
12	0.28985
14	0.28992
16	0.28972
18	0.28999
20	0.28982
22	0.28995
24	0.28966
26	0.29023
28	0.28992
30	0.28975
32	0.28978
34	0.28978
36	0.28966
38	0.28978
40	0.28966
42	0.28968
44	0.28975
46	0.28992
48	0.28985
50	0.28952
52	0.28972
54	0.28992
56	0.28942
58	0.28956
60	0.28959
62	0.28995
64	0.28968
66	0.28978
68	0.28992
70	0.28968
72	0.28985
74	0.28945
76	0.28975
78	0.28995
80	0.28966
82	0.28978
84	0.28956
86	0.28992
88	0.28968
90	0.28959
92	0.28959
94	0.28966
96	0.28992
98	0.28975
100	0.28995
102	0.28972
104	0.28985
106	0.29006
108	0.28968
110	0.28978
112	0.28975
114	0.28968
116	0.28992
118	0.29016
120	0.28982
122	0.29012
124	0.28989
126	0.28989
128	0.28966
130	0.28985
132	0.28989
134	0.28968
136	0.29006
138	0.28978
140	0.29016
142	0.28982
144	0.28995
146	0.29009
148	0.28989
150	0.28952
152	0.28935
154	0.28949
156	0.28956
158	0.28939
160	0.28972
162	0.28959
164	0.28952
166	0.28975
168	0.28985
170	0.28978
172	0.28966
174	0.28985
176	0.28978
178	0.28952
180	0.28956
182	0.28972
184	0.28975
186	0.28972
188	0.28968
190	0.28915
192	0.28989
194	0.28932
196	0.28945
198	0.28928
200	0.28932
202	0.28989
204	0.28966
206	0.29016
208	0.28989
210	0.28978
212	0.29009
214	0.28975
216	0.28992
218	0.28959
220	0.28992
222	0.28966
224	0.28966
226	0.28992
228	0.28982
230	0.28975
232	0.28978
234	0.28968
236	0.28978
238	0.28966
240	0.28978
242	0.28952
244	0.28966
246	0.28962
248	0.28952
250	0.28939
252	0.28985
254	0.29093
256	0.29531
258	0.58942
260	0.73343
262	0.75476
264	0.76371
266	0.78508
268	0.79242
270	0.79944
272	0.80605
274	0.81249
276	0.81824
278	0.82427
280	0.82937
282	0.83418
284	0.83907
286	0.84397
288	0.84812
290	0.85234
292	0.85609
294	0.85992
296	0.86306
298	0.86698
300	0.8702
302	0.87318
304	0.87619
306	0.87908
308	0.88188
310	0.88473
312	0.88715
314	0.89
316	0.89244
318	0.89481
320	0.89696
322	0.89539
324	0.90156
326	0.90373
328	0.90607
330	0.90775
332	0.91002
334	0.91143
336	0.91354
338	0.91538
340	0.91716
342	0.91847
344	0.92044
346	0.92199
348	0.92362
350	0.92694
352	0.92865
354	0.92989
356	0.93113
358	0.94627
360	0.95133
362	0.9541
364	0.95666
366	0.95692
368	0.9581
370	0.95886
372	0.95917
374	0.95954
376	0.96068
378	0.96094
380	0.96145
382	0.96168
384	0.96252
386	0.96292
388	0.96399
390	0.96399
392	0.96476
394	0.96509
396	0.96586
398	0.966
400	0.96653
402	0.9667
404	0.96734
406	0.96777
408	0.96808
410	0.96882
412	0.96945
414	0.96983
416	0.96992
418	0.97033
420	0.97079
422	0.97093
424	0.97153
426	0.97186
428	0.97167
430	0.97247
432	0.97266
434	0.97294
436	0.97311
438	0.97378
440	0.97383
442	0.97441
444	0.97457
446	0.97488
448	0.97491
450	0.97732
452	0.97963
454	0.9799
456	0.98
458	0.98013
460	0.98074
462	0.98067
464	0.98108
466	0.98114
468	0.98171
470	0.98151
472	0.98141
474	0.98147
476	0.98181
478	0.98211
480	0.98201
482	0.98228
484	0.98208
486	0.98265
488	0.98285
490	0.98281
492	0.98281
494	0.98305
496	0.98322
498	0.98302
500	0.98345
502	0.98389
504	0.98339
506	0.98393
508	0.98415
510	0.98405
512	0.98425
514	0.98429
516	0.98466
518	0.9846
520	0.98496
522	0.98492
524	0.98516
526	0.98556
528	0.9857
530	0.98546
532	0.98563
534	0.98546
536	0.98587
538	0.986
540	0.98633
542	0.98657
544	0.98674
546	0.98724
548	0.98874
550	0.98928
552	0.98925
554	0.98956
556	0.98918
558	0.98928
560	0.98908
562	0.99073
564	0.99256
566	0.99294
568	0.99286
570	0.99253
572	0.99267
574	0.99344
576	0.9927
578	0.99306
580	0.99277
582	0.9933
584	0.9932
586	0.99317
588	0.99306
590	0.99334
592	0.99327
594	0.9937
596	0.99367
598	0.99367
600	0.99356
602	0.99384
604	0.99356
606	0.9931
608	0.99323
610	0.993
612	0.99327
614	0.99334
616	0.9931
618	0.9933
620	0.99337
622	0.9936
624	0.99327
626	0.99367
628	0.9934
630	0.99367
632	0.99367
634	0.99356
636	0.99363
638	0.99394
640	0.99428
642	0.99373
644	0.99363
646	0.99414
648	0.99528
650	0.99541
652	0.99545
654	0.99555
656	0.99504
658	0.99535
660	0.99541
662	0.99548
664	0.99558
666	0.99564
668	0.99595
670	0.99545
672	0.99552
674	0.99548
676	0.99524
678	0.99595
680	0.99578
682	0.99619
684	0.99578
686	0.99481
688	0.99434
690	0.9944
692	0.99434
694	0.99444
696	0.99428
698	0.99407
700	0.9944
702	0.99444
704	0.99401
706	0.99444
708	0.99414
710	0.99454
712	0.99434
714	0.99474
716	0.99488
718	0.99498
720	0.99665
722	0.99669
724	0.99665
726	0.99634
728	0.99612
730	0.99624
732	0.99608
734	0.99588
736	0.99567
738	0.99531
740	0.99545
742	0.99501
744	0.99531
746	0.99538
748	0.99562
750	0.99564
752	0.99562
754	0.99585
756	0.99558
758	0.99541
760	0.99571
762	0.99552
764	0.99541
766	0.99585
768	0.99581
770	0.99588
772	0.99598
774	0.99588
776	0.99574
778	0.99567
780	0.99535
782	0.99541
784	0.99541
786	0.99562
788	0.99595
790	0.99552
792	0.99595
794	0.99581
796	0.99612
798	0.99578
800	0.99624
802	0.99585
804	0.99591
806	0.99571
808	0.99615
810	0.99591
812	0.99608
814	0.99558
816	0.99538
818	0.99538
820	0.99521
822	0.99558
824	0.99585
826	0.99605
828	0.99632
830	0.99665
832	0.99665
834	0.99648
836	0.99622
838	0.99648
840	0.99615
842	0.99615
844	0.99598
846	0.99598
848	0.99615
850	0.99585
852	0.99624
854	0.99588
856	0.99645
858	0.99648
860	0.99622
862	0.99622
864	0.99622
866	0.99632
868	0.99682
870	0.99648
872	0.99705
874	0.99669
876	0.99696
878	0.99715
880	0.99698
882	0.99675
884	0.99735
886	0.99749
888	0.99758
890	0.99766
892	0.99692
894	0.99712
896	0.99739
898	0.99696
900	0.99732
902	0.99698
904	0.99682
906	0.99698
908	0.99655
910	0.99698
912	0.99692
914	0.99729
916	0.99732
918	0.99718
920	0.99696
922	0.99698
924	0.99718
926	0.99715
928	0.99715
930	0.99705
932	0.99708
934	0.99749
936	0.99725
938	0.99753
940	0.99718
942	0.99746
944	0.99735
946	0.99715
948	0.99705
950	0.99679
952	0.99669
954	0.99718
956	0.99732
958	0.99712
960	0.99689
962	0.99722
964	0.99718
966	0.99679
968	0.99665
970	0.99655
972	0.99701
974	0.99655
976	0.99686
978	0.99679
980	0.99665
982	0.99705
984	0.99662
986	0.99662
988	0.99823
990	0.99832
992	0.99816
994	0.99826
996	0.9982
998	0.99837
1000	0.9983
1002	0.99856
1004	0.99826
1006	0.99866
1008	0.99842
1010	0.99832
1012	0.99876
1014	0.99856
1016	0.99842
1018	0.99883
1020	0.9988
1022	0.99873
1024	0.99876
1026	0.99883
1028	0.99886
1030	0.99852
1032	0.99859
1034	0.99869
1036	0.99873
1038	0.99876
1040	0.9988
1042	0.99849
1044	0.99873
1046	0.99846
1048	0.9989
1050	0.9988
1052	0.99782
1054	0.9982
1056	0.99913
1058	0.9993
1060	0.99947
1062	0.99906
1064	0.9994
1066	0.99849
1068	0.99722
1070	0.99679
1072	0.9993
1074	0.99692
1076	0.99876
1078	0.99749
1080	0.999
1082	0.99799
1084	0.99789
1086	0.99802
1088	0.99796
1090	0.9988
1092	0.9993
1094	0.9989
1096	0.99909
1098	0.99869
1100	0.9988
1102	0.99893
1104	0.99876
1106	0.99916
1108	0.99893
1110	0.9993
1112	0.99909
1114	0.99936
1116	0.99923
1118	0.9993
1120	0.9998
1122	0.99957
1124	0.99947
1126	0.99957
1128	0.99997
1130	0.99943
1132	0.99916
1134	0.99963
1136	0.99953
1138	0.99943
1140	0.9996
1142	0.9994
1144	0.9996
1146	0.99976
1148	0.9995
1150	0.99919
1152	0.99997
1154	0.41132
1156	0.4005
1158	0.39099
1160	0.36813
1162	0.36274
1164	0.36027
1166	0.35838
1168	0.35634
1170	0.35424
1172	0.35263
1174	0.35079
1176	0.34914
1178	0.34758
1180	0.34667
1182	0.34512
1184	0.34435
1186	0.34348
1188	0.34238
1190	0.34114
1192	0.3405
1194	0.33966
1196	0.33865
1198	0.33776
1200	0.33731
1202	0.33638
1204	0.33604
1206	0.33521
1208	0.33498
1210	0.33357
1212	0.33293
1214	0.32496
1216	0.32292
1218	0.32234
1220	0.32225
1222	0.32241
1224	0.32194
1226	0.32158
1228	0.32167
1230	0.32141
1232	0.32138
1234	0.32094
1236	0.32077
1238	0.32067
1240	0.32047
1242	0.3203
1244	0.32024
1246	0.31993
1248	0.3199
1250	0.32004
1252	0.3193
1254	0.31937
1256	0.3192
1258	0.3193
1260	0.31894
1262	0.31883
1264	0.31887
1266	0.31849
1268	0.31842
1270	0.31806
1272	0.31779
1274	0.31803
1276	0.31769
1278	0.31769
1280	0.31803
1282	0.31736
1284	0.31722
1286	0.31712
1288	0.31726
1290	0.31689
1292	0.31698
1294	0.31648
1296	0.31621
1298	0.31635
1300	0.31612
1302	0.31652
1304	0.31619
1306	0.31585
1308	0.31598
1310	0.31411
1312	0.31324
1314	0.31324
1316	0.31317
1318	0.313
1320	0.31327
1322	0.31283
1324	0.31286
1326	0.31303
1328	0.31293
1330	0.3129
1332	0.313
1334	0.31283
1336	0.3127
1338	0.31257
1340	0.3125
1342	0.31236
1344	0.31223
1346	0.31233
1348	0.31207
1350	0.31219
1352	0.312
1354	0.31193
1356	0.31162
1358	0.31162
1360	0.31159
1362	0.3114
1364	0.31159
1366	0.31162
1368	0.3114
1370	0.31136
1372	0.31116
1374	0.31112
1376	0.31109
1378	0.31109
1380	0.31069
1382	0.31099
1384	0.31075
1386	0.31075
1388	0.31089
1390	0.31046
1392	0.31052
1394	0.31049
1396	0.31035
1398	0.31052
1400	0.31015
1402	0.30996
1404	0.31046
1406	0.30901
1408	0.30888
1410	0.30851
1412	0.30845
1414	0.30824
1416	0.30767
1418	0.30757
1420	0.30778
1422	0.30767
1424	0.30757
1426	0.30721
1428	0.30721
1430	0.30683
1432	0.30697
1434	0.30657
1436	0.3068
1438	0.30667
1440	0.30664
1442	0.30657
1444	0.30661
1446	0.30661
1448	0.30657
1450	0.30654
1452	0.30647
1454	0.30654
1456	0.30644
1458	0.30627
1460	0.3064
1462	0.30647
1464	0.30647
1466	0.3061
1468	0.3064
1470	0.30627
1472	0.30616
1474	0.30606
1476	0.30599
1478	0.3061
1480	0.3063
1482	0.30623
1484	0.3062
1486	0.30616
1488	0.30616
1490	0.3062
1492	0.3059
1494	0.30583
1496	0.30599
1498	0.30583
1500	0.30606
